# Supplementary material for: Dux Is Dispensable for Skeletal Muscle Regeneration: A Study Inspired by a “Red Flagged” Publication and Editorial Oversight
Source: Cells. 2025 May 12;14(10):695. doi: 10.3390/cells14100695 (PMC12109671; doi:10.3390/cells14100695)
Supplement: Supplementary file 1 [file cells-14-00695-s001.zip]

Archive with 1 entries (1 files):
- cells-3622826-supplementary.pdf
